# Supplementary material for: Multistate Reaction Coordinate Model for Charge and Energy Transfer Dynamics in the Condensed Phase
Source: J Chem Theory Comput. 2023 Oct 10;19(20):7151–70. doi: 10.1021/acs.jctc.3c00770 (PMC10601487; doi:10.1021/acs.jctc.3c00770)
Supplement: Supplementary file 1 — ct3c00770_si_001.zip [file ct3c00770_si_001.zip]

Archive with 8 entries (7 files):
- MRC-param-SI/
- MRC-param-SI/.DS_Store
- __MACOSX/MRC-param-SI/._.DS_Store
- MRC-param-SI/MRC_param_P_FMO.txt
- MRC-param-SI/MRC_param_Conf5.txt
- __MACOSX/MRC-param-SI/._MRC_param_Conf5.txt
- MRC-param-SI/MRC_param_Conf3.txt
- MRC-param-SI/MRC_param_C_FMO.txt
