# Supplementary material for: Multistate Reaction Coordinate Model for Charge and Energy Transfer Dynamics in the Condensed Phase
Source: J Chem Theory Comput. 2023 Oct 10;19(20):7151–70. doi: 10.1021/acs.jctc.3c00770 (PMC10601487; doi:10.1021/acs.jctc.3c00770)
Supplement: Supplementary file 1 — ct3c00770_si_001.zip [file ct3c00770_si_001.zip › MRC-param-SI/MRC_param_P_FMO.txt]

State_i,Omega/au,S_i0/au,S_i1/au,S_i2/au,S_i3/au,S_i4/au,S_i5/au,S_i6/au,S_i7/au
0,0.002313169208378048,0,0,0,0,0,0,0,0
1,0.002313169208378048,13.06592764730427,0,0,0,0,0,0,0
2,0.002313169208378048,4.409819462037445,11.77730626614877,0,0,0,0,0,0
3,0.002313169208378048,4.363315396197196,3.257221084546528,9.699128035611784,0,0,0,0,0
4,0.002313169208378048,4.403633079477808,3.195909043108171,2.884700266708176,11.96838237298921,0,0,0,0
5,0.002313169208378048,4.469610868076733,3.295033457468049,2.753278929619044,1.443972567319914,9.238980335486671,0,0,0
6,0.002313169208378048,4.438910239955426,3.356138110550777,2.83816050176523,1.667363848827681,1.826183978276781,10.23263657438609,0,0
7,0.002313169208378048,4.485492583136343,3.286567744856586,2.775245734408155,1.541134337976285,1.902571353221383,1.106586831379677,9.401580751844694,0
8,0.002313169208378048,4.488708682121539,3.277689626475142,2.882331534001157,1.533063544513595,1.799662824465525,1.30185880469576,1.289318998257118,3.209442049134039


Vertical PES shift and diabatic coupling in eV
State_i,V_ij/eV 
0,0.038434
1,-0.012138,0.028516
2,0.0006819,0.0037318,0.0
3,-0.00071909,0.00090506,-0.0072901,0.022317
4,0.00083067,0.00024796,-0.00018597,-0.0080464,0.050212
5,-0.0015002,0.0014258,-0.0011902,-0.0021573,0.011034,0.039674
6,-0.001277,0.00059511,0.00058271,-0.0079844,-0.00079348,0.0039302,0.033475
7,0.0046493,0.00097945,0.00018597,-0.00021077,0.00055791,-0.0012026,-0.0014134,0.06261
8,0.0,0.0,0.0,0.0,0.0,0.0,0.0,0.0,0.0

j,omega_j/au,c_j/au
0,2.582514430938584e-06,5.993714750181812e-10
1,8.066713505482279e-06,1.884229512087151e-09
2,1.485399673610133e-05,3.508335095431929e-09
3,2.614721933968909e-05,6.210882201216143e-09
4,4.26731945843111e-05,1.009029550526371e-08
5,5.659727392888509e-05,1.354095836049131e-08
6,7.478255929693405e-05,1.776984895669168e-08
7,9.114588009421526e-05,2.178486342841552e-08
8,0.0001077573682342006,2.597568686359765e-08
9,0.0001276190538695274,3.005529149568996e-08
10,0.0001422256121453793,3.435180632860697e-08
11,0.0001577033886357859,3.885180932125723e-08
12,0.0001764598224802861,4.241157785963542e-08
13,0.0001911001986743781,4.741700396505836e-08
14,0.0002050108404689114,5.485681385957734e-08
15,0.0002287091442878883,5.961150797799019e-08
16,0.000257548196084853,6.375585994675994e-08
17,0.0002793688729570437,6.986048554337283e-08
18,0.0002988172500194485,7.852810758989956e-08
19,0.0003206956472263974,8.877570232774694e-08
20,0.0003575433060197011,9.240801738820006e-08
21,0.0003919084320010787,9.704918595601171e-08
22,0.0004188818867853865,1.071355572619205e-07
23,0.000451227691376647,1.100819198577221e-07
24,0.0004782738257354294,1.187107828140425e-07
25,0.0005088577575288421,1.16094269452306e-07
26,0.0005304398530588476,1.275708915521822e-07
27,0.0005534371614034497,1.33397220207569e-07
28,0.0005761376874351142,1.375793063047893e-07
29,0.0005972428228988514,1.471693526664471e-07
30,0.0006195481711925642,1.444282023089385e-07
31,0.0006379275952755252,1.628899131995808e-07
32,0.0006581789830906242,1.7672174907313e-07
33,0.0006805064897881779,1.776777586858449e-07
34,0.000701142761807839,2.015615100767457e-07
35,0.0007254357362732088,1.827447704041429e-07
36,0.0007440750958120182,2.415454490030818e-07
37,0.0007692245497386616,2.797365449804295e-07
38,0.0008019122824410657,3.095186274187291e-07
39,0.0008500686397638598,2.705161756876654e-07
40,0.0008857102769219162,3.141169554286765e-07
41,0.0009306208187808427,3.291523430424002e-07
42,0.0009814044432757268,3.389963289444083e-07
43,0.001037724812719725,3.265154431804477e-07
44,0.001084693688738276,3.605043987976653e-07
45,0.001141095097223203,3.410452306344341e-07
46,0.001188547389790089,3.295379413669713e-07
47,0.00122639135016717,3.642000529980012e-07
48,0.001264839903181079,3.324982298077496e-07
49,0.00129731894017364,5.879803581998094e-07
50,0.001364235583106659,5.243807354136531e-07
51,0.001428566243142837,5.756686498579059e-07
52,0.001510828503037374,5.686299524245562e-07
53,0.001609549527943133,4.604461979429968e-07
54,0.001667625109438941,4.815174153496938e-07
55,0.001719744248066646,5.710681612037713e-07
56,0.001781196751364208,6.765524102105972e-07
57,0.001874671930598216,5.511754094231519e-07
58,0.001943116345890576,5.308898329826373e-07
59,0.002001385884391764,4.336149768519342e-07
60,0.002042456599807313,6.996109987160209e-07
61,0.002106804760857972,7.810998187353509e-07
62,0.002193983210440097,6.607061235772487e-07
63,0.002271930733528353,4.081903750075374e-07
64,0.00231091821051871,6.988997867216575e-07
65,0.002371171238851032,6.957129341054596e-07
66,0.002433631613574799,8.619816596651432e-07
67,0.002524493540948352,6.736605387909381e-07
68,0.002599886767579229,5.66232727980552e-07
69,0.002660248945177984,4.399040603249475e-07
70,0.002700422290945588,4.487812333585661e-07
71,0.002737476750889334,3.171502368413397e-07
72,0.002762620336899079,3.704242752860379e-07
73,0.002791245843741926,4.600116658022377e-07
74,0.002821580138995737,3.946004155695836e-07
75,0.002867847418385949,9.286533149298252e-07
76,0.002925116896681297,6.690612703734645e-07
77,0.002975921374706683,8.15014264878755e-07
78,0.003035833514340585,9.494839430163234e-07
79,0.003107878624288636,4.805287520872447e-07
80,0.003143603422423348,2.873204886236037e-07
81,0.003173957190385199,6.238373938539518e-07
82,0.003215540666066608,5.22321923410065e-07
83,0.003251901072755478,2.701767111390528e-07
84,0.003270606128301453,2.007748281230858e-07
85,0.003283563530632183,1.55067894254555e-07
86,0.00329511855061147,1.545282521850979e-07
87,0.003333073392717923,4.971185494378947e-07
88,0.003373235655673006,5.875094588901644e-07
89,0.003402794825654433,3.145630986821643e-07
90,0.003422787522504361,2.535223059981272e-07
91,0.003438375125382695,1.747413316230164e-07
92,0.003548846845376531,6.605218904810559e-07
93,0.003905586407131683,1.782064993988835e-06
94,0.004427595110963555,3.555895237050523e-06
95,0.005251748397470436,8.031800754255291e-06
96,0.005961035172949594,1.013904866252679e-05
97,0.006440240139567432,4.545582788664514e-06
98,0.006756644604112351,3.814439115382599e-06
