# Supplementary material for: Multistate Reaction Coordinate Model for Charge and Energy Transfer Dynamics in the Condensed Phase
Source: J Chem Theory Comput. 2023 Oct 10;19(20):7151–70. doi: 10.1021/acs.jctc.3c00770 (PMC10601487; doi:10.1021/acs.jctc.3c00770)
Supplement: Supplementary file 1 — ct3c00770_si_001.zip [file ct3c00770_si_001.zip › MRC-param-SI/MRC_param_Conf5.txt]

State_i	Omega/au	S_i0/au	S_i1/au	S_i2/au
0	0.001040989782474876	0	0	0
1	0.001040989782474876	137.8796127548462	0	0
2	0.001040989782474876	52.50444973968234	228.4402824577319	0
3	0.001040989782474876	-12.22671808639042	3.082653636828465	27.41264226809738
State_i	epsilon_i/eV	W_i/eV
0	0	1.551
1	-0.758	-0.697
2	-1.128	-0.650
3	0	0
XY	Gamma_XY/eV	Er_XY/eV
01	0.0810	0.342
02	0.0410	0.494
03	0	0.0399
12	-0.00324	0.154
13	0	0.921
23	0	1.154
j	omega_j/au	c_j/au
0	8.461603754458339e-08	6.236433373570712e-12
1	2.536281359238206e-07	1.869647372706878e-11
2	4.227660386377546e-07	3.117600847063249e-11
3	5.921210254624865e-07	4.36886277007338e-11
4	7.617847036745737e-07	5.62479740936713e-11
5	9.318488305913183e-07	6.886777393633849e-11
6	1.102405320592738e-06	8.156189077990292e-11
7	1.273546193345431e-06	9.434502378596217e-11
8	1.445491918288404e-06	1.072316686307477e-10
9	1.617948863311022e-06	1.20229643824818e-10
10	1.79139436322923e-06	1.333586548363998e-10
11	1.965791572423393e-06	1.466335600917187e-10
12	2.141231766008257e-06	1.600683994902547e-10
13	2.31780589703415e-06	1.736789395293516e-10
14	2.495604595475906e-06	1.874853297187869e-10
15	2.674831231854271e-06	2.014965765477715e-10
16	2.855515966277507e-06	2.157383139559839e-10
17	3.037806272097071e-06	2.302249879724308e-10
18	3.221825938300566e-06	2.449759659339426e-10
19	3.407703767533853e-06	2.600108810214117e-10
20	3.595573951427523e-06	2.753500810898713e-10
21	3.785576432321017e-06	2.91014751138974e-10
22	3.97785726021114e-06	3.070270966344654e-10
23	4.17256895174818e-06	3.23410982300829e-10
24	4.369870986101395e-06	3.401975444189113e-10
25	4.570012338652923e-06	3.573774132144521e-10
26	4.773047369358972e-06	3.750203218258813e-10
27	4.979214585120609e-06	3.931305811736344e-10
28	5.188710514496041e-06	4.117377499077331e-10
29	5.401741472138603e-06	4.308701760459966e-10
30	5.618524018960375e-06	4.505566908446843e-10
31	5.839285288534172e-06	4.708267124206104e-10
32	6.064263203508217e-06	4.917101681593592e-10
33	6.293706549787329e-06	5.132373596482656e-10
34	6.527874864887582e-06	5.354387950070235e-10
35	6.767038088380538e-06	5.583450079529424e-10
36	7.01147591510504e-06	5.819864127614835e-10
37	7.261476788783023e-06	6.06393381399028e-10
38	7.517336496259275e-06	6.315976017297803e-10
39	7.779356714876759e-06	6.576486679487325e-10
40	8.047953547768539e-06	6.844603216570715e-10
41	8.323254286028841e-06	7.122045097571633e-10
42	8.605638566822764e-06	7.408303271190006e-10
43	8.895401380207229e-06	7.703629832411299e-10
44	9.192823889204669e-06	8.008194319083999e-10
45	9.498167721975639e-06	8.322133930744584e-10
46	9.811668714048253e-06	8.645563209393876e-10
47	1.013353059550308e-05	8.978582408372864e-10
48	1.04639191089702e-05	9.321288545168162e-10
49	1.080295716120167e-05	9.673789943588145e-10
50	1.115072170685267e-05	1.003622424500169e-09
51	1.150724309963764e-05	1.040877932064109e-09
52	1.18725075928273e-05	1.079171600673714e-09
53	1.224646350831167e-05	1.118539112112251e-09
54	1.262903132065926e-05	1.159027887286851e-09
55	1.302011754523367e-05	1.200698861830924e-09
56	1.341963192867482e-05	1.243627701399908e-09
57	1.382750708321045e-05	1.287905310179772e-09
58	1.424371945105855e-05	1.333637645793981e-09
59	1.466831039496953e-05	1.380945753699947e-09
60	1.510140665700134e-05	1.429980871710391e-09
61	1.554329755988427e-05	1.48075755380348e-09
62	1.599422308465783e-05	1.533574752276074e-09
63	1.645470773755543e-05	1.588480842123229e-09
64	1.692536297372057e-05	1.645595116989246e-09
65	1.740693655726422e-05	1.705004334876676e-09
66	1.790030740848168e-05	1.76675425051129e-09
67	1.840647162315563e-05	1.830835088457517e-09
68	1.892651688916184e-05	1.897165644834449e-09
69	1.946158135066357e-05	1.965578366355485e-09
70	2.001279217984817e-05	2.035808924007547e-09
71	2.058117925726634e-05	2.107495467233216e-09
72	2.116756154890665e-05	2.180194136209946e-09
73	2.177240948674318e-05	2.253417400693977e-09
74	2.239569711814602e-05	2.326698889777763e-09
75	2.303677235769337e-05	2.399681451557933e-09
76	2.369428767746014e-05	2.472214928546222e-09
77	2.436623739377356e-05	2.544440415282353e-09
78	2.505013070087008e-05	2.616834976261351e-09
79	2.574328991269935e-05	2.690199845600568e-09
80	2.644321647393367e-05	2.76559393205765e-09
81	2.714794030789069e-05	2.844232865619284e-09
82	2.785627861206518e-05	2.927380620740941e-09
83	2.856797017140325e-05	3.016253143257355e-09
84	2.928369462638183e-05	3.111938468644325e-09
85	3.000501146111493e-05	3.215324644167886e-09
86	3.073425614116744e-05	3.327019669891878e-09
87	3.14744180315885e-05	3.447247097142844e-09
88	3.222900538700042e-05	3.575707800067301e-09
89	3.300188245545978e-05	3.711417554705922e-09
90	3.379704636842553e-05	3.852604601163408e-09
91	3.461835502838536e-05	3.996232791846431e-09
92	3.546882328984632e-05	4.139100628180961e-09
93	3.63502364894424e-05	4.277401683839694e-09
94	3.726227677919486e-05	4.40830494200484e-09
95	3.820206477778897e-05	4.531041232996082e-09
96	3.916430963228628e-05	4.647788928516222e-09
97	4.014237430292767e-05	4.763653318241612e-09
98	4.113003523311859e-05	4.885680663797965e-09
99	4.212323797166265e-05	5.02142962835655e-09
100	4.312117175535046e-05	5.177948098091451e-09
101	4.412661519016508e-05	5.360468553397094e-09
102	4.514545508612075e-05	5.572776816079592e-09
103	4.618635841141803e-05	5.81560302577911e-09
104	4.726011842174471e-05	6.085605238036068e-09
105	4.837893654898604e-05	6.373252383941595e-09
106	4.95550991438045e-05	6.661217774668899e-09
107	5.079841757239699e-05	6.925973255249053e-09
108	5.211203888028283e-05	7.146080468425754e-09
109	5.348797774265942e-05	7.315928735424636e-09
110	5.490679145677629e-05	7.454006111848448e-09
111	5.634520148277978e-05	7.595030904853988e-09
112	5.778735410145097e-05	7.772467708199278e-09
113	5.923075756093654e-05	8.006784641699228e-09
114	6.068478647281332e-05	8.302731584608525e-09
115	6.216584509002668e-05	8.649717317220556e-09
116	6.369221607912852e-05	9.022584918450842e-09
117	6.527891578481626e-05	9.386105155881191e-09
118	6.693231166999517e-05	9.709616817353162e-09
119	6.864682681918967e-05	9.985591637347489e-09
120	7.040751179640416e-05	1.023526252421747e-08
121	7.219874671684685e-05	1.049116544425956e-08
122	7.401179345317018e-05	1.077492602250746e-08
123	7.584526598427713e-05	1.109201721397847e-08
124	7.77011217734009e-05	1.144412746130108e-08
125	7.958229257022408e-05	1.184802427769497e-08
126	8.149603085532483e-05	1.233844539484543e-08
127	8.346025442733952e-05	1.294621052663052e-08
128	8.55069118271978e-05	1.364664522906793e-08
129	8.767489492353927e-05	1.429314143200419e-08
130	8.998241091281142e-05	1.464832816120282e-08
131	9.23799765590354e-05	1.467202038353597e-08
132	9.475986537058017e-05	1.469487128629757e-08
133	9.706967901320959e-05	1.507724569375614e-08
134	9.936194422518827e-05	1.59430981758034e-08
135	0.000101744402716272	1.709363611023682e-08
136	0.0001043151497442722	1.783301899929868e-08
137	0.0001070499607801189	1.76098019839557e-08
138	0.0001097316416623694	1.71847425662336e-08
139	0.0001122381180634427	1.749772981812145e-08
140	0.0001146775178825933	1.884049871630979e-08
141	0.0001172398922158314	2.109177049287074e-08
142	0.0001201061818360684	2.303586719002801e-08
143	0.0001233112395986439	2.30281905304146e-08
144	0.0001265610528738062	2.263743839756274e-08
145	0.0001297040202062892	2.368735034460623e-08
146	0.0001329422159645386	2.565581874065058e-08
147	0.000136449891162683	2.643523834552691e-08
148	0.0001400846883832171	2.603739946681675e-08
149	0.0001436189150327896	2.668508918039551e-08
150	0.0001471717229239695	2.836624926540734e-08
151	0.0001508959961194965	2.957142495655713e-08
152	0.0001547469131101055	3.042264119439873e-08
153	0.0001586783100439103	3.182725435468771e-08
154	0.0001627431639672724	3.25168129937492e-08
155	0.0001668386064839638	3.306912500507461e-08
156	0.00017097649389015	3.648699609300659e-08
157	0.0001755051868438016	4.063924865892113e-08
158	0.0001804941205959063	3.945898711049038e-08
159	0.0001853772142792055	4.028698338860957e-08
160	0.0001903424750332739	4.371568071583392e-08
161	0.0001956316963979132	4.485887453035563e-08
162	0.0002010699437252597	4.765569178468449e-08
163	0.0002067594711180116	4.815541197822276e-08
164	0.000212517549421575	5.098128317739064e-08
165	0.0002185746060723257	5.487297001136492e-08
166	0.0002249349228317372	5.411557497376972e-08
167	0.0002313742905299259	6.108972904123295e-08
168	0.0002384012803158403	6.29070293965487e-08
169	0.0002456534353635875	6.5401265349426e-08
170	0.0002530930240111845	6.604097021471925e-08
171	0.0002607508857918704	7.318238932842555e-08
172	0.0002688926871490003	7.323027480830419e-08
173	0.0002774024351970407	8.420274503696984e-08
174	0.0002867196287347923	8.675395722562795e-08
175	0.0002965276330221118	9.472349949931157e-08
176	0.0003070608521509601	1.001874377561221e-07
177	0.000318368637865899	1.104887610513033e-07
178	0.0003304142993453177	1.123578400313742e-07
179	0.0003436346284217907	1.349477047872336e-07
180	0.0003585524069628187	1.4439854267763e-07
181	0.0003749185623757593	1.616670506443602e-07
182	0.0003931403850047553	1.788791908698578e-07
183	0.0004135852806452279	2.024437706881945e-07
184	0.0004370122902786363	2.337398696186354e-07
185	0.0004644102108042808	2.756697609137602e-07
186	0.000497040585580922	3.308129673439226e-07
187	0.0005366703571853165	4.063826267232078e-07
188	0.0005859129226504846	5.123624246264435e-07
189	0.0006491645366040727	6.759838313750278e-07
190	0.0007334740982922066	9.31400972459942e-07
191	0.0008470528156217549	1.253136769831863e-06
192	0.0009953393282902132	1.522756298717335e-06
193	0.001168877899585047	1.558380105054778e-06
194	0.001527412453958366	6.017062924280386e-06
195	0.002562934053785887	7.721976116301939e-06
196	0.004077616735205255	9.583859579547345e-06
197	0.005774151606277887	2.359720572470416e-05
198	0.008947582262998955	2.124152164504746e-05
