# Supplementary material for: Multistate Reaction Coordinate Model for Charge and Energy Transfer Dynamics in the Condensed Phase
Source: J Chem Theory Comput. 2023 Oct 10;19(20):7151–70. doi: 10.1021/acs.jctc.3c00770 (PMC10601487; doi:10.1021/acs.jctc.3c00770)
Supplement: Supplementary file 1 — ct3c00770_si_001.zip [file ct3c00770_si_001.zip › MRC-param-SI/MRC_param_Conf3.txt]

State_i	Omega/au	S_i0/au	S_i1/au	S_i2/au
0	0.0009063945939420512	0	0	0
1	0.0009063945939420512	174.8419717523342	0	0
2	0.0009063945939420512	203.5303787785075	52.41134853651831	0
3	0.0009063945939420512	-108.8124160397521	-2.459143384779475	43.70973123755616
State_i	epsilon_i/eV	W_i/eV
0	0	0.728
1	-0.850	-2.102
2	-0.666	-2.131
3	0	0
XY	Gamma_XY/eV	Er_XY/eV
01	-0.0147	0.342
02	0.00720	0.494
03	0	0.0399
12	-0.0292	0.154
13	0	0.921
23	0	1.145
j	omega_j/au	c_j/au
0	1.193800507215086e-07	7.660919865333255e-12
1	3.580960642023747e-07	2.298136704631253e-11
2	5.967222886169674e-07	3.830040515501593e-11
3	8.352017843799653e-07	5.361743058856547e-11
4	1.073480812829827e-06	6.893225895948891e-11
5	1.311509971663121e-06	8.424528096981804e-11
6	1.549245326589577e-06	9.955760972921035e-11
7	1.786649444229325e-06	1.148712186930411e-10
8	2.023692350708546e-06	1.301890684281274e-10
9	2.260352403740093e-06	1.455152219500096e-10
10	2.496617065275725e-06	1.608549494949209e-10
11	2.732483573246413e-06	1.762148313464602e-10
12	2.967959509668525e-06	1.916029094547771e-10
13	3.203063287091836e-06	2.070295180720924e-10
14	3.437864970016731e-06	2.225016621978354e-10
15	3.67234283182318e-06	2.380357700883289e-10
16	3.906572226636263e-06	2.53642842737358e-10
17	4.140614422727091e-06	2.693381686748188e-10
18	4.374541358257803e-06	2.851381737228757e-10
19	4.608435640233098e-06	3.010607322545725e-10
20	4.842390550715586e-06	3.171252245160173e-10
21	5.076510087657473e-06	3.333525767943833e-10
22	5.310909057755135e-06	3.497653058944893e-10
23	5.545713237424432e-06	3.663875728902122e-10
24	5.781059617408478e-06	3.832452482679252e-10
25	6.017096746201508e-06	4.003659896382653e-10
26	6.253985187513045e-06	4.177793329036162e-10
27	6.491898107195787e-06	4.355167976824727e-10
28	6.731022005520299e-06	4.536120080798341e-10
29	6.971557611409158e-06	4.721008328370827e-10
30	7.213720956224141e-06	4.910215607414621e-10
31	7.457744647722973e-06	5.104151906433509e-10
32	7.703879382610925e-06	5.303263951858554e-10
33	7.952396027619753e-06	5.508140831929871e-10
34	8.203672331241305e-06	5.718228034275758e-10
35	8.457764587785558e-06	5.936335745585865e-10
36	8.715275492530703e-06	6.160883273111811e-10
37	8.976490759898833e-06	6.393309587345291e-10
38	9.241814600545963e-06	6.634303319990338e-10
39	9.511734638847064e-06	6.884034647937626e-10
40	9.786684162347051e-06	7.143740252897619e-10
41	1.006722177901665e-05	7.413898601491655e-10
42	1.035393977220433e-05	7.695266568553978e-10
43	1.064749201170672e-05	7.988596385026392e-10
44	1.094860169357943e-05	8.294635462151435e-10
45	1.125806962230158e-05	8.614108651191219e-10
46	1.15767828312128e-05	8.947693944456218e-10
47	1.190572306496135e-05	9.295996292564581e-10
48	1.224597436409233e-05	9.659547066921645e-10
49	1.25987296454565e-05	1.003920424498948e-09
50	1.296547024500493e-05	1.04324029022211e-09
51	1.334737112460198e-05	1.084188097659054e-09
52	1.374604468624802e-05	1.126544841265306e-09
53	1.416305902413228e-05	1.170189665741683e-09
54	1.459997084272195e-05	1.214936288149982e-09
55	1.505822159609085e-05	1.260542792702486e-09
56	1.553898553359671e-05	1.306724565646367e-09
57	1.604296921284073e-05	1.353180186826819e-09
58	1.657017961725838e-05	1.399632121835344e-09
59	1.711970616278228e-05	1.445879238517212e-09
60	1.768959184551543e-05	1.491858661745069e-09
61	1.827692471523375e-05	1.537592049224375e-09
62	1.887790253644719e-05	1.583466502133209e-09
63	1.948859611324504e-05	1.629883805743048e-09
64	2.010535825005803e-05	1.677313689954998e-09
65	2.072515606574741e-05	1.726367073778407e-09
66	2.134596685478122e-05	1.777590982633374e-09
67	2.196680536412444e-05	1.831480727022881e-09
68	2.258763858452206e-05	1.888456341440125e-09
69	2.320922601039629e-05	1.94885002370627e-09
70	2.383294194524089e-05	2.012895723403493e-09
71	2.446061042095108e-05	2.080717192542585e-09
72	2.509436247231574e-05	2.152313297338656e-09
73	2.573651241296051e-05	2.227541761866059e-09
74	2.638944263074605e-05	2.30610737518473e-09
75	2.705548472750731e-05	2.387583572019002e-09
76	2.773683110087263e-05	2.47127012704157e-09
77	2.843524572719877e-05	2.556614863335282e-09
78	2.915208143700765e-05	2.642917825473129e-09
79	2.988804379364168e-05	2.729699127300488e-09
80	3.064314475214135e-05	2.816796795430317e-09
81	3.141675599356815e-05	2.904489435179664e-09
82	3.220781724456487e-05	2.993529660977432e-09
83	3.301518531822698e-05	3.085056488240416e-09
84	3.383805133888784e-05	3.180388758624847e-09
85	3.467631835316885e-05	3.28073235541136e-09
86	3.553083830378607e-05	3.386843296768393e-09
87	3.640344261045048e-05	3.498682919750758e-09
88	3.729673152830416e-05	3.615107983237965e-09
89	3.821359386343165e-05	3.733687239316702e-09
90	3.915642596619233e-05	3.850829729854883e-09
91	4.01260656248037e-05	3.962496850099355e-09
92	4.112066409698778e-05	4.065398819932982e-09
93	4.213480566871975e-05	4.159479344691772e-09
94	4.316031902057376e-05	4.24808763669616e-09
95	4.418801563720182e-05	4.338824481300966e-09
96	4.521078911797767e-05	4.441443012818313e-09
97	4.62259229887496e-05	4.566132169409597e-09
98	4.723600139925919e-05	4.72249325825298e-09
99	4.824875158955238e-05	4.919226644707586e-09
100	4.927665809660704e-05	5.163673125420571e-09
101	5.033698324775222e-05	5.460065858265083e-09
102	5.145256965752288e-05	5.802768099762772e-09
103	5.265260994815327e-05	6.164897339253521e-09
104	5.397242189947483e-05	6.478033783655908e-09
105	5.544329919592786e-05	6.638079468151993e-09
106	5.705577675559483e-05	6.590672504535236e-09
107	5.871357823558424e-05	6.43286657469941e-09
108	6.029186075315312e-05	6.32422187628628e-09
109	6.174617701656373e-05	6.345580784801396e-09
110	6.310292164168003e-05	6.511598863302973e-09
111	6.441005396237282e-05	6.82222982721319e-09
112	6.571800841010627e-05	7.278963658122025e-09
113	6.707938587557733e-05	7.869920434219494e-09
114	6.855287739722465e-05	8.520466359003692e-09
115	7.020191277009458e-05	9.018284926512459e-09
116	7.206220970621953e-05	9.09918498756559e-09
117	7.404904916575644e-05	8.836178963835629e-09
118	7.597456924923219e-05	8.613937454686006e-09
119	7.775914637498574e-05	8.639130049844706e-09
120	7.944650857518432e-05	8.915537573573727e-09
121	8.11105240085622e-05	9.38351879521599e-09
122	8.281795246911247e-05	9.932280393236531e-09
123	8.461369500840257e-05	1.038401669305819e-08
124	8.649791787588245e-05	1.060373117631754e-08
125	8.84144842752137e-05	1.068544927728283e-08
126	9.030284510396455e-05	1.088094861468019e-08
127	9.216394466588271e-05	1.138323041646216e-08
128	9.405982038640027e-05	1.227001395887615e-08
129	9.608668119489213e-05	1.342272541494129e-08
130	9.834544432076775e-05	1.425836533024904e-08
131	0.0001008529916564347	1.412976872472197e-08
132	0.0001034013700077154	1.364643507361464e-08
133	0.0001058043178052067	1.371061465466583e-08
134	0.0001081312231451467	1.444162536364461e-08
135	0.0001105348687777373	1.539835402299419e-08
136	0.0001131051713691195	1.568673294839587e-08
137	0.0001157330061467009	1.522099209805173e-08
138	0.000118209481870419	1.510699719990738e-08
139	0.0001205609298878744	1.603738592816528e-08
140	0.000122991492372736	1.829492847986851e-08
141	0.0001257556031597386	2.109129856785883e-08
142	0.0001290376376208957	2.078492405714915e-08
143	0.0001324129693362036	1.885418533982112e-08
144	0.0001353928943582777	1.905272557796528e-08
145	0.0001383036829102504	2.12213406788032e-08
146	0.0001414970789711929	2.332968479008612e-08
147	0.0001450273576818932	2.270870710789665e-08
148	0.0001484681683954342	2.230375790290777e-08
149	0.0001517967955714761	2.413835232343498e-08
150	0.0001553485322816032	2.614359778171659e-08
151	0.00015917043961741	2.547406689606435e-08
152	0.0001628772179059745	2.539456145014901e-08
153	0.0001665351509508699	2.771050089035194e-08
154	0.0001704554486725851	2.960817568527047e-08
155	0.0001745958018809464	2.986008428692627e-08
156	0.0001787940849896667	3.201597715042926e-08
157	0.000183236816705899	3.290322186845712e-08
158	0.000187721608482526	3.122337368787261e-08
159	0.0001920364004581183	3.46499920032415e-08
160	0.0001968746931013947	4.254581941474075e-08
161	0.0002025317588840237	4.263957299493021e-08
162	0.0002083566033260783	4.361516537411522e-08
163	0.0002142412653099748	3.962484097655701e-08
164	0.0002197277662431896	4.398915471658204e-08
165	0.0002257329133885667	4.969886939995981e-08
166	0.000232219593345974	4.577074715525215e-08
167	0.000238469433820448	5.131121178154949e-08
168	0.0002450084747534729	4.533453079995869e-08
169	0.0002511629572529775	5.213390417601002e-08
170	0.0002579637899502051	5.6603895885387e-08
171	0.0002655603414110519	6.753107819026687e-08
172	0.0002738218829167528	6.159749681527226e-08
173	0.0002818440168693371	6.649334437792472e-08
174	0.0002903566045743987	7.040169063019055e-08
175	0.000299319746410621	7.408121309579299e-08
176	0.0003090410195503159	8.427218427311288e-08
177	0.0003195395470921311	8.605023626279658e-08
178	0.0003305081454232988	9.128562126729053e-08
179	0.0003428715014089059	1.091845655053061e-07
180	0.0003568742622489361	1.191423637217404e-07
181	0.0003724291373270132	1.343987775793143e-07
182	0.0003892953794123716	1.399850265525478e-07
183	0.0004075330277173453	1.538964981390621e-07
184	0.0004287286686156159	1.851706477092367e-07
185	0.0004536007063751182	2.147291596330889e-07
186	0.000482153405319083	2.430114670011723e-07
187	0.0005168220585748777	3.069421200147868e-07
188	0.0005590430744765772	3.687066351102752e-07
189	0.0006124125393982969	4.841584488876271e-07
190	0.0006806871468565158	6.22288860344017e-07
191	0.000771184714200627	8.625367056813132e-07
192	0.0008928335717924396	1.170254162527727e-06
193	0.001045331120180079	1.310388382907865e-06
194	0.001214392440247842	1.341165952913256e-06
195	0.001677801629368108	6.819872368805182e-06
196	0.002955832183136827	8.270370431692428e-06
197	0.004534093256991462	1.309001336552452e-05
198	0.007343545912347682	3.593388709786195e-05
