# Supplementary material for: Multistate Reaction Coordinate Model for Charge and Energy Transfer Dynamics in the Condensed Phase
Source: J Chem Theory Comput. 2023 Oct 10;19(20):7151–70. doi: 10.1021/acs.jctc.3c00770 (PMC10601487; doi:10.1021/acs.jctc.3c00770)
Supplement: Supplementary file 1 — ct3c00770_si_001.zip [file ct3c00770_si_001.zip › MRC-param-SI/MRC_param_C_FMO.txt]

State_i,Omega/au,S_i0/au,S_i1/au,S_i2/au,S_i3/au,S_i4/au,S_i5/au,S_i6/au
0,0.005409314079414108,0,0,0,0,0,0,0
1,0.005409314079414108,5.367560099987156,0,0,0,0,0,0
2,0.005409314079414108,2.07397187033899,4.962300112622439,0,0,0,0,0
3,0.005409314079414108,1.98557111558235,1.390814409864642,4.133695932114705,0,0,0,0
4,0.005409314079414108,2.02475631275545,1.373960423672477,1.2186055030207,4.632110288692786,0,0,0
5,0.005409314079414108,2.044372979627147,1.375045499194906,1.169529149052897,0.8076169710040181,3.927971265340573,0,0
6,0.005409314079414108,2.023285275045712,1.325251989344138,1.123715707285875,0.7433605891822713,0.7380987477261092,4.32058279793454,0
7,0.005409314079414108,2.023268371378476,1.339293048339652,1.180830325542492,0.7544664560299533,0.746868512214643,0.5514064387616466,1.44205173201173

# Hamiltonian matrix outputed by QCDyn in unit: cm-1
Site_i  1             2              3           4            5           6             7              8
1       12410        -87.7          5.5         -5.9          6.7        -13.7         -9.9            0
2       -87.7        12530         30.8          8.2          0.7         11.8          4.3            0
3         5.5         30.8        12210        -53.5         -2.2         -9.6            6            0
4        -5.9          8.2        -53.5        12320        -70.7          -17        -63.3            0
5         6.7          0.7         -2.2        -70.7        12480         81.1         -1.3            0
6       -13.7         11.8         -9.6          -17         81.1        12630         39.7            0
7        -9.9          4.3            6        -63.3         -1.3         39.7        12440            0
8           0            0            0            0            0            0            0            0


j,omega_j/au,c_j/au
0,7.194782493214145e-06,3.905147503722247e-09
1,2.3267810851056e-05,1.270527158232862e-08
2,4.613670183376889e-05,2.525536597105951e-08
3,6.842120379535836e-05,3.781946811228215e-08
4,9.555805019158932e-05,5.324206563111765e-08
5,0.0001342613790076516,7.357427167029601e-08
6,0.0001599710082462026,8.983172527482901e-08
7,0.0001908753466483168,1.086853093384379e-07
8,0.0002327292728786766,1.31141823784743e-07
9,0.0002742341317897307,1.538671978355506e-07
10,0.0003146546610978158,1.753196805457952e-07
11,0.000349567948769082,1.978145415948238e-07
12,0.0003840938340548977,2.228736605793799e-07
13,0.0004253334465050125,2.448426778446256e-07
14,0.0004672346806805338,2.594845289389807e-07
15,0.0004943146451345119,3.077809300815338e-07
16,0.0005378588468933403,3.349535447713483e-07
17,0.0005947630614261138,3.581872658878056e-07
18,0.0006485415861607393,3.896696525100483e-07
19,0.0007033967787837508,4.140280387397023e-07
20,0.0007480240651010316,4.684182299329393e-07
21,0.0008051801085227242,4.981674681812465e-07
22,0.0008615621024013124,5.442784240865864e-07
23,0.0009264935621859899,5.744194051363745e-07
24,0.0009876849568263269,6.282691012987777e-07
25,0.001059279237884813,6.57407671879731e-07
26,0.001129061587227135,6.944071650010835e-07
27,0.001198034351707009,7.299253232934671e-07
28,0.001265199110988787,7.664564980112677e-07
29,0.001330761403225978,8.042582534911119e-07
30,0.001396297625140571,8.231628158004977e-07
31,0.001456504501180955,8.383786643842067e-07
32,0.001507969094300941,9.344704943290763e-07
33,0.001564516561045742,9.970145156689216e-07
34,0.001624676428051962,1.029529975760655e-06
35,0.001683728373956107,1.042511887779481e-06
36,0.001735875878891874,1.229232710859309e-06
37,0.001798317477461438,1.388063556466419e-06
38,0.001876466334586533,1.467828058473812e-06
39,0.001972063971874622,1.419831148609836e-06
40,0.002066728534046314,1.204649247343816e-06
41,0.002123601525653973,1.511724590858573e-06
42,0.002192434027431649,1.854025330971968e-06
43,0.002288426778030643,1.864360702274185e-06
44,0.00238798331481354,2.013217632843202e-06
45,0.002503753880606509,2.028516028343659e-06
46,0.002618872433468693,2.179445802265902e-06
47,0.002752931499854611,2.115958249023674e-06
48,0.002878287965755084,2.047527348740564e-06
49,0.002984111351471796,2.134869145093589e-06
50,0.003084231497770731,2.354028955726707e-06
51,0.003190935281478156,2.163987309085044e-06
52,0.003279506870906421,3.223111412444329e-06
53,0.003417754667347555,3.39428079497589e-06
54,0.003581034465728786,3.665064362604019e-06
55,0.003798519099542073,3.407920565175182e-06
56,0.004028754028451368,2.760330169707135e-06
57,0.004167773024918627,2.871604127797925e-06
58,0.004292859023356429,3.388561747164627e-06
59,0.004436873047490198,4.273210756587636e-06
60,0.004669311804704516,3.266885611779688e-06
61,0.004826525687913908,3.184128653882514e-06
62,0.004961327941754906,3.243681100888393e-06
63,0.005086337428095734,3.629272354492405e-06
64,0.005225538439945819,5.232435400398596e-06
65,0.005458648060858614,4.004833319881513e-06
66,0.005648772271868719,2.274387063812117e-06
67,0.005738886706114784,3.725727060288256e-06
68,0.005867748120223034,4.567263345364609e-06
69,0.006030040913352401,5.963348178221098e-06
70,0.00627377276669192,4.562178146800853e-06
71,0.006492844386014075,3.006417170957353e-06
72,0.006612242372305762,2.869758267524627e-06
73,0.006715716304694717,3.183540065069295e-06
74,0.006820774155878185,2.269100519956854e-06
75,0.006893576115579382,2.309200817980881e-06
76,0.00697329198276898,3.093839394620156e-06
77,0.007068581317716302,3.351300033869591e-06
78,0.00720486547425779,6.00114439028052e-06
79,0.007353982208550974,3.494650259354622e-06
80,0.007508333501625056,7.352063340235594e-06
81,0.007713845106642517,4.297614801984267e-06
82,0.007851303582434282,3.691965133964598e-06
83,0.00796932068684897,3.639597084034714e-06
84,0.008082750534466434,1.857373569759024e-06
85,0.008139301455013657,1.345977529133359e-06
86,0.008176879003017406,1.015676401637196e-06
87,0.008210525092614183,1.147901070443193e-06
88,0.008247685135358888,1.097888908596286e-06
89,0.008414916487456002,4.38516093340472e-06
90,0.008512465474212541,2.575389423000339e-06
91,0.008579574077044195,1.739926896895766e-06
92,0.00895053275179644,5.729208472243241e-06
93,0.009834147718719124,1.332996575755458e-05
94,0.01097230544888282,2.368446384984971e-05
95,0.01242004049802602,4.35561535958883e-05
96,0.01332755069030781,2.23541824430628e-05
97,0.01397610378154008,1.952373261723597e-05
98,0.01462927759240006,1.778802866265631e-05
